# Supplementary material for: Discovery of a Cushing’s syndrome protein kinase A mutant that biases signaling through type I AKAPs
Source: Sci Adv. 2024 Feb 21;10(8):eadl1258. doi: 10.1126/sciadv.adl1258 (PMC10881042; doi:10.1126/sciadv.adl1258)
Supplement: Supplementary file 2 — Movies S1 to S4 [file sciadv.adl1258_movies_s1_to_s4.zip]

Archive with 4 entries (4 files):
- adl1258_Movie_S1.avi
- adl1258_Movie_S2.avi
- adl1258_Movie_S3.avi
- adl1258_Movie_S4.avi
